# Supplementary material for: Searching algorithm for Type IV effector proteins (S4TE) 2.0: Improved tools for Type IV effector prediction, analysis and comparison in proteobacteria
Source: PLoS Comput Biol. 2019 Mar 25;15(3):e1006847. doi: 10.1371/journal.pcbi.1006847 (PMC6448907; doi:10.1371/journal.pcbi.1006847)
Supplement: S3 Dataset — (XLS) [file pcbi.1006847.s003.xls]

## Sheet: effector_db.csv
Dataset 3 - List of proteins known as type IV effectors
Organism	NCBI tag	Locus tag	Name
A. marginale str. St. Maries	YP_154242	AM1141	hypothetical protein
A. marginale str. St. Maries	YP_153570	AM185	hypothetical protein
A. marginale str. St. Maries	YP_153762	AM470	hypothetical protein
A. marginale str. St. Maries	YP_153927	AM705	ankyrin
A. Marginale str. Florida	YP_002563280	AMF_136	hypothetical protein
A. Marginale str. Florida	YP_002563468	AMF_343	conserved hypothetical protein
A. Marginale str. Florida	YP_002563634	AMF_526	ankyrin (ankA)
A. phagocytophilum str. HZ	YP_505319	APH_0740	ankyrin
A. phagocytophilum str. HZ	YP_505436	APH_0859	hypothetical protein
A. fabrum str. C58	NP_396676	Atu6154	exported virulence protein
B. abortus 2308	YP_414449	BAB1_1043	hypothetical protein
B. abortus 2309	YP_414462	BAB1_1058	hypothetical protein
B. abortus 2308	YP_414661	BAB1_1275	rhomboid-like protein
B. abortus 2308	YP_414665	BAB1_1279	hexapeptide repeat-containing transferase
B. abortus 2310	YP_415003.1	BAB1_1652	hypothetical protein
B. abortus 2311	YP_415338	BAB2_0123	cAMP-dependent protein kinase
B. abortus 2308	YP_418361	BAB2_0123	hypothetical protein
B. henselae str. Houston-1	YP_034062	BH13370	unnamed protein product
B. henselae str. Houston-1	YP_034064	BH13390	unnamed protein product
B. henselae str. Houston-1	YP_034065	BH13400	unnamed protein product
B. henselae str. Houston-1	YP_034066	BH13410	unnamed protein product
B. henselae str. Houston-1	YP_034067	BH13420	unnamed protein product
B. henselae str. Houston-1	YP_034068	BH13430	unnamed protein product
B. henselae str. Houston-1	YP_034069	BH13440	unnamed protein product
B. melitensis bv. 1 str. 16M	NP_539653	BMEI0736	ferripyochelin binding protein
B. melitensis bv. 1 str. 16M	NP_540196	BMEI1279	hypothetical protein
B. pertussis Tohama I	NP_882282	BP3783	ptxA gene produc
B. pertussis Tohama I	NP_882283	BP3784	ptxB gene product
B. pertussis Tohama I	NP_882284	BP3785	ptxD gene product
B. pertussis Tohama I	NP_882285	BP3786	ptxE gene product
B. pertussis Tohama I	NP_882286	BP3787	ptxC gene product
C. burnetii RSA 493	NP_819068	CBU_0012	hypothetical protein
C. burnetii RSA 493	NP_819077	CBU_0021	hypothetical protein
C. burnetii RSA 493	NP_819096	CBU_0041	hypothetical protein
C. burnetii RSA 493	NP_819125	CBU_0072	ankyrin repeat domain protein
C. burnetii RSA 493	NP_819130	CBU_0077	hypothetical protein
C. burnetii RSA 493	NP_819133	CBU_0080	hypothetical protein
C. burnetii RSA 493	NP_819163	CBU_0113	hypothetical protein
C. burnetii RSA 493	NP_819179	CBU_0129	hypothetical protein
C. burnetii RSA 493	NP_819195	CBU_0145	ankyrin repeat family protein
C. burnetii RSA 493	NP_819221	CBU_0175	serine/threonine protein kinase domain protein
C. burnetii RSA 493	NP_819229	CBU_0183	hypothetical protein
C. burnetii RSA 493	NP_819247	CBU_0201	ankyrin repeat family protein
C. burnetii RSA 493	NP_819257	CBU_0212	hypothetical protein
C. burnetii RSA 493	NP_819314	CBU_0270	hypothetical protein
C. burnetii RSA 493	NP_819338	CBU_0295	hypothetical protein
C. burnetii RSA 493	NP_819371	CBU_0329	hypothetical protein
C. burnetii RSA 493	NP_819386	CBU_0344	hypothetical protein
C. burnetii RSA 493	NP_819397	CBU_0356	ankyrin repeat domain protein
C. burnetii RSA 493	NP_819412	CBU_0372	hypothetical protein
C. burnetii RSA 493	NP_819414	CBU_0375	hypothetical protein
C. burnetii RSA 493	NP_819415	CBU_0376	hypothetical protein
C. burnetii RSA 493	NP_819427	CBU_0388	hypothetical protein
C. burnetii RSA 493	NP_819432	CBU_0393	hypothetical protein
C. burnetii RSA 493	NP_819448	CBU_0410	hypothetical protein
C. burnetii RSA 493	NP_819452	CBU_0414	hypothetical protein
C. burnetii RSA 493	NP_819463	CBU_0425	hypothetical protein
C. burnetii RSA 493	NP_819484	CBU_0447	ankyrin repeat domain protein
C. burnetii RSA 493	NP_819504	CBU_0469	hypothetical protein
C. burnetii RSA 493	NP_819545	CBU_0513	hypothetical protein
C. burnetii RSA 493	NP_819620	CBU_0590	hypothetical protein
C. burnetii RSA 493	NP_819636	CBU_0606	hypothetical protein
C. burnetii RSA 493	NP_819656	CBU_0626	hypothetical protein
C. burnetii RSA 493	NP_819667	CBU_0637	hypothetical protein
C. burnetii RSA 493	NP_819679	CBU_0649	hypothetical protein
C. burnetii RSA 493	NP_819695	CBU_0665	hypothetical protein
C. burnetii RSA 493	NP_819795	CBU_0773	hypothetical protein
C. burnetii RSA 493	NP_819802	CBU_0781	ankyrin repeat domain protein
C. burnetii RSA 493	NP_819814	CBU_0794	hypothetical protein
C. burnetii RSA 493	NP_819821	CBU_0801	ribosomal-protein-alanine acetyltransferase
C. burnetii RSA 493	NP_819834	CBU_0814	hypothetical protein
C. burnetii RSA 493	NP_819899	CBU_0881	hypothetical protein
C. burnetii RSA 493	NP_819902	CBU_0885	hypothetical protein
C. burnetii RSA 493	NP_819950	CBU_0937	hypothetical protein
C. burnetii RSA 493	NP_820030	CBU_1024	ankyrin repeat domain protein
C. burnetii RSA 493	NP_820045	CBU_1043	DNA-binding response regulator,LuxR family
C. burnetii RSA 493	NP_820047	CBU_1045	hypothetical protein
C. burnetii RSA 493	NP_820101	CBU_1102	hypothetical protein
C. burnetii RSA 493	NP_820109	CBU_1110	hypothetical protein
C. burnetii RSA 493	NP_820148	CBU_1150	hypothetical protein
C. burnetii RSA 493	NP_820193	CBU_1198	hypothetical protein
C. burnetii RSA 493	NP_820212	CBU_1217	hypothetical protein
C. burnetii RSA 493	NP_820248	CBU_1254	ankyrin repeat domain protein
C. burnetii RSA 493	NP_820305	CBU_1314	hypothetical protein
C. burnetii RSA 493	NP_820368	CBU_1379	protein kinase,putative
C. burnetii RSA 493	NP_820390	CBU_1406	hypothetical protein
C. burnetii RSA 493	NP_820409	CBU_1425	surface antigen
C. burnetii RSA 493	NP_820417	CBU_1434	hypothetical protein
C. burnetii RSA 493	NP_820440	CBU_1457	hypothetical protein
C. burnetii RSA 493	NP_820443	CBU_1460	hypothetical protein
C. burnetii RSA 493	NP_820444	CBU_1461	hypothetical protein
C. burnetii RSA 493	NP_820507	CBU_1524	hypothetical protein
C. burnetii RSA 493	NP_820508	CBU_1525	hypothetical protein
C. burnetii RSA 493	NP_820515	CBU_1532	hypothetical protein
C. burnetii RSA 493	NP_820526	CBU_1543	hypothetical protein
C. burnetii RSA 493	NP_820539	CBU_1556	hypothetical protein
C. burnetii RSA 493	NP_820549	CBU_1566	conserved hypothetical protein TIGR01033
C. burnetii RSA 493	NP_820559	CBU_1576	hypothetical protein
C. burnetii RSA 493	NP_820577	CBU_1594	GatB/Yqey domain protein
C. burnetii RSA 493	NP_820582	CBU_1599	hypothetical protein
C. burnetii RSA 493	NP_820589	CBU_1607	hypothetical protein
C. burnetii RSA 493	NP_820602	CBU_1620	hypothetical protein
C. burnetii RSA 493	NP_820618	CBU_1636	hypothetical protein
C. burnetii RSA 493	NP_820621	CBU_1639	hypothetical protein
C. burnetii RSA 493	NP_820647	CBU_1665	hypothetical protein
C. burnetii RSA 493	NP_820659	CBU_1677	hypothetical protein
C. burnetii RSA 493	NP_820667	CBU_1685	hypothetical protein
C. burnetii RSA 493	NP_820668	CBU_1686	hypothetical protein
C. burnetii RSA 493	NP_820705	CBU_1724	hypothetical protein
C. burnetii RSA 493	NP_820731	CBU_1751	hypothetical protein
C. burnetii RSA 493	NP_820734	CBU_1754	hypothetical protein
C. burnetii RSA 493	NP_820749	CBU_1769	hypothetical protein
C. burnetii RSA 493	NP_820756	CBU_1776	hypothetical protein
C. burnetii RSA 493	NP_820769	CBU_1789	hypothetical protein
C. burnetii RSA 493	NP_820770	CBU_1790	hypothetical protein
C. burnetii RSA 493	NP_820804	CBU_1825	hypothetical protein
C. burnetii RSA 493	NP_820982	CBU_2007	hypothetical protein
C. burnetii RSA 493	NP_820988	CBU_2013	hypothetical protein
C. burnetii RSA 493	NP_820990	CBU_2016	hypothetical protein
C. burnetii RSA 493	NP_821001	CBU_2028	hypothetical protein
C. burnetii RSA 493	NP_821023	CBU_2052	hypothetical protein
C. burnetii RSA 493	NP_821030	CBU_2059	hypothetical protein
C. burnetii RSA 493	NP_821035	CBU_2064	hypothetical protein
C. burnetii RSA 493	NP_821046	CBU_2076	hypothetical protein
C. burnetii RSA 493	NP_821048	CBU_2078	hypothetical protein
C. burnetii Dugway 5J108-111	YP_001423669	CBUD_0245	ankyrin repeat protein
C. burnetii Dugway 5J108-111	YP_001424216	CBUD_0829	ankyrin repeat protein
C. burnetii Dugway 5J108-111	YP_001424395	CBUD_1019	ankyrin repeat protein
C. burnetii Dugway 5J108-111	YP_001424477	CBUD_1108	ankyrin repeat protein
C. burnetii Dugway 5J108-111	YP_001424652	CBUD_1298	ankyrin repeat protein
C. burnetii Dugway 5J108-111	YP_001424964	CBUD_1627	ankyrin repeat protein
C. burnetii Dugway 5J108-111	YP_001425340	CBUD_2034	ankyrin repeat protein
C. burnetii Dugway 5J108-111	YP_001425341	CBUD_2035	ankyrin repeat protein
C. burnetii CbuG_Q212	YP_002302734	CbuG_0139	ankyrin repeat protein
C. burnetii CbuG_Q212	YP_002303330	CbuG_0789	hypothetical membrane spanning protein
C. burnetii CbuG_Q212	YP_002303693	CbuG_1220	ankyrin repeat protein
C. burnetii CbuG_Q212	YP_002303928	CbuG_1487	ankyrin repeat protein
C. burnetii CbuG_Q212	YP_002304003	CbuG_1564	ankyrin repeat protein
C. burnetii CbuK_Q154	YP_002304611	CbuK_0149	hypothetical protein CbuK_0149
C. burnetii CbuG_Q212	YP_002305058	CbuK_0651	ankyrin repeat protein
C. burnetii CbuG_Q212	YP_002305652	CbuK_1330	ankyrin repeat protein
C. burnetii CbuG_Q212	YP_002305730	CbuK_1411	ankyrin repeat protein
C. burnetii CbuG_Q212	YP_002306162	CbuK_1907	ankyrin repeat protein
C. burnetii RSA 493	YP_001595783	COXBURSA331_0006	hypothetical protein
C. burnetii RSA 493	YP_001595790	COXBURSA331_0013	hypothetical protein
C. burnetii RSA 493	YP_001595791	COXBURSA331_0014	hypothetical protein
C. burnetii RSA 493	YP_001595792	COXBURSA331_0015	hypothetical protein
C. burnetii RSA 493	YP_001595793	COXBURSA331_0016	hypothetical protein
C. burnetii RSA 493	YP_001595799	COXBURSA331_0023	hypothetical protein
E. chaffeensis str. Arkansas	YP_507621	ECH_0825	hypothetical protein
H. pylori 26695	NP_207343	HP0547	unnamed protein product
H. pylori HPAG1	YP_627265	HPAG1_0524	cytotoxin-associated protein A
H. pylori G27	YP_002266135	HPG27_507	cytotoxin-associated protein A
H. pylori P12	YP_002301189	HPP12_0555	cytotoxin-associated protein A
H. pylori Shi470	YP_001910294	HPSH_04145	cag pathogenicity island protein CagA
H. pylori Shi470	YP_001910308	HPSH_04215	cag pathogenicity island protein CagA
H. pylori J99	NP_223213	jhp0495	cag island protein,cytotoxicity associated immunodominant antigen
L. pneumophila str. Philadelphia 1	YP_094063	lpg0008	hypothetical protein
L. pneumophila str. Philadelphia 1	YP_094067	lpg0012	hypothetical protein
L. pneumophila str. Philadelphia 1	YP_094076	lpg0021	alpha helix protein
L. pneumophila str. Philadelphia 1	YP_094085	lpg0030	hypothetical protein
L. pneumophila str. Philadelphia 1	YP_094093	lpg0038	ankyrin repeat-containing protein
L. pneumophila str. Philadelphia 1	YP_094096	lpg0041	hypothetical protein
L. pneumophila str. Philadelphia 1	YP_094100	lpg0045	hypothetical protein
L. pneumophila str. Philadelphia 1	YP_094101	lpg0046	hypothetical protein
L. pneumophila str. Philadelphia 1	YP_094114	lpg0059	hypothetical protein
L. pneumophila str. Philadelphia 1	YP_094134	lpg0080	hypothetical protein
L. pneumophila str. Philadelphia 1	YP_094135	lpg0081	hypothetical protein
L. pneumophila str. Philadelphia 1	YP_094144	lpg0090	hypothetical protein
L. pneumophila str. Philadelphia 1	YP_094150	lpg0096	hypothetical protein
L. pneumophila str. Philadelphia 1	YP_094157	lpg0103	N-terminal acetyltransferase,GNAT family
L. pneumophila str. Philadelphia 1	YP_094180	lpg0126	ninein
L. pneumophila str. Philadelphia 1	YP_094184	lpg0130	hypothetical protein
L. pneumophila str. Philadelphia 1	YP_094189	lpg0135	SdhB
L. pneumophila str. Philadelphia 1	YP_094214	lpg0160	hypothetical protein
L. pneumophila str. Philadelphia 1	YP_094224	lpg0170	probable ABC transport system permease protein
L. pneumophila str. Philadelphia 1	YP_094225	lpg0171	FBOX-containing protein
L. pneumophila str. Philadelphia 1	YP_094226	lpg0172	hypothetical protein
L. pneumophila str. Philadelphia 1	YP_094235	lpg0181	hypothetical protein
L. pneumophila str. Philadelphia 1	YP_094245	lpg0191	hypothetical protein
L. pneumophila str. Philadelphia 1	YP_094249	lpg0195	hypothetical protein
L. pneumophila str. Philadelphia 1	YP_094250	lpg0196	hypothetical protein
L. pneumophila str. Philadelphia 1	YP_094264	lpg0210	hypothetical protein
L. pneumophila str. Philadelphia 1	YP_094281	lpg0227	hypothetical protein
L. pneumophila str. Philadelphia 1	YP_094288	lpg0234	SidE
L. pneumophila str. Philadelphia 1	YP_094294	lpg0240	DNA repair protein
L. pneumophila str. Philadelphia 1	YP_094300	lpg0246	hypothetical protein
L. pneumophila str. Philadelphia 1	YP_094311	lpg0257	multidrug resistance secretion protein
L. pneumophila str. Philadelphia 1	YP_094314	lpg0260	hypothetical protein
L. pneumophila str. Philadelphia 1	YP_094329	lpg0275	SdbA
L. pneumophila str. Philadelphia 1	YP_094330	lpg0276	Ras GEF
L. pneumophila str. Philadelphia 1	YP_094338	lpg0284	hypothetical protein
L. pneumophila str. Philadelphia 1	YP_094339	lpg0285	hypothetical protein
L. pneumophila str. Philadelphia 1	YP_094348	lpg0294	hypothetical protein
L. pneumophila str. Philadelphia 1	YP_094408	lpg0364	hypothetical protein
L. pneumophila str. Philadelphia 1	YP_094409	lpg0365	hypothetical protein
L. pneumophila str. Philadelphia 1	YP_094419	lpg0375	hypothetical protein
L. pneumophila str. Philadelphia 1	YP_094420	lpg0376	SdhA,GRIP coiled-coil protein GCC185
L. pneumophila str. Philadelphia 1	YP_094434	lpg0390	VipA
L. pneumophila str. Philadelphia 1	YP_094445	lpg0401	hypothetical protein
L. pneumophila str. Philadelphia 1	YP_094446	lpg0402	putative ankyrin-repeat containing protein
L. pneumophila str. Philadelphia 1	YP_094447	lpg0403	ankyrin repeat-containing protein
L. pneumophila str. Philadelphia 1	YP_094449	lpg0405	hypothetical protein
L. pneumophila str. Philadelphia 1	YP_094466	lpg0422	glucoamylase
L. pneumophila str. Philadelphia 1	YP_094480	lpg0436	ankyrin repeat-containing protein
L. pneumophila str. Philadelphia 1	YP_094481	lpg0437	hypothetical protein
L. pneumophila str. Philadelphia 1	YP_094483	lpg0439	hypothetical protein
L. pneumophila str. Philadelphia 1	YP_094527	lpg0483	ankyrin repeat-containing protein
L. pneumophila str. Philadelphia 1	YP_094559	lpg0515	phytanoyl-CoA dioxygenase
L. pneumophila str. Philadelphia 1	YP_094562	lpg0518	hypothetical protein
L. pneumophila str. Philadelphia 1	YP_094563	lpg0519	hypothetical protein
L. pneumophila str. Philadelphia 1	YP_094657	lpg0621	SidA
L. pneumophila str. Philadelphia 1	YP_094670	lpg0634	hypothetical protein
L. pneumophila str. Philadelphia 1	YP_094678	lpg0642	hypothetical protein
L. pneumophila str. Philadelphia 1	YP_094731	lpg0695	ankyrin repeat-containing protein
L. pneumophila str. Philadelphia 1	YP_094732	lpg0696	hypothetical protein
L. pneumophila str. Philadelphia 1	YP_094752	lpg0716	hypothetical protein
L. pneumophila str. Philadelphia 1	YP_094769	lpg0733	hypothetical protein
L. pneumophila str. Philadelphia 1	YP_094832	lpg0796	hypothetical protein
L. pneumophila str. Philadelphia 1	YP_094932	lpg0898	hypothetical protein
L. pneumophila str. Philadelphia 1	YP_094960	lpg0926	hypothetical protein
L. pneumophila str. Philadelphia 1	YP_094974	lpg0940	LidA
L. pneumophila str. Philadelphia 1	YP_094978	lpg0944	hypothetical protein
L. pneumophila str. Philadelphia 1	YP_094979	lpg0945	Gala protein type 1 3 or 4
L. pneumophila str. Philadelphia 1	YP_094997	lpg0963	hypothetical protein
L. pneumophila str. Philadelphia 1	YP_095001	lpg0967	hypothetical protein
L. pneumophila str. Philadelphia 1	YP_095002	lpg0968	hypothetical protein
L. pneumophila str. Philadelphia 1	YP_095003	lpg0969	hypothetical protein
L. pneumophila str. Philadelphia 1	YP_095116	lpg1083	hypothetical protein
L. pneumophila str. Philadelphia 1	YP_095134	lpg1101	hypothetical protein
L. pneumophila str. Philadelphia 1	YP_095139	lpg1106	hypothetical protein
L. pneumophila str. Philadelphia 1	YP_095141	lpg1108	putative lipase
L. pneumophila str. Philadelphia 1	YP_095142	lpg1109	hypothetical protein
L. pneumophila str. Philadelphia 1	YP_095143	lpg1110	hypothetical protein
L. pneumophila str. Philadelphia 1	YP_095144	lpg1111	hypothetical protein
L. pneumophila str. Philadelphia 1	YP_095153	lpg1120	hypothetical protein
L. pneumophila str. Philadelphia 1	YP_095154	lpg1121	hypothetical protein
L. pneumophila str. Philadelphia 1	YP_095157	lpg1124	hypothetical protein
L. pneumophila str. Philadelphia 1	YP_095162	lpg1129	hypothetical protein
L. pneumophila str. Philadelphia 1	YP_095170	lpg1137	hypothetical protein
L. pneumophila str. Philadelphia 1	YP_095177	lpg1144	hypothetical protein
L. pneumophila str. Philadelphia 1	YP_095178	lpg1145	hypothetical protein
L. pneumophila str. Philadelphia 1	YP_095180	lpg1147	hypothetical protein
L. pneumophila str. Philadelphia 1	YP_095181	lpg1148	hypothetical protein
L. pneumophila str. Philadelphia 1	YP_095185	lpg1152	hypothetical protein
L. pneumophila str. Philadelphia 1	YP_095187	lpg1154	hypothetical protein
L. pneumophila str. Philadelphia 1	YP_095191	lpg1158	hypothetical protein
L. pneumophila str. Philadelphia 1	YP_095199	lpg1166	hypothetical protein
L. pneumophila str. Philadelphia 1	YP_095204	lpg1171	hypothetical protein
L. pneumophila str. Philadelphia 1	YP_095216	lpg1183	hypothetical protein
L. pneumophila str. Philadelphia 1	YP_095258	lpg1227	hypothetical protein
L. pneumophila str. Philadelphia 1	YP_095303	lpg1273	hypothetical protein
L. pneumophila str. Philadelphia 1	YP_095320	lpg1290	hypothetical protein
L. pneumophila str. Philadelphia 1	YP_095342	lpg1312	coiled-coil-containing protein
L. pneumophila str. Philadelphia 1	YP_095346	lpg1316	hypothetical protein
L. pneumophila str. Philadelphia 1	YP_095347	lpg1317	hypothetical protein
L. pneumophila str. Philadelphia 1	YP_095358	lpg1328	thaumatin domain-containing protein
L. pneumophila str. Philadelphia 1	YP_095384	lpg1355	SidG
L. pneumophila str. Philadelphia 1	YP_095455	lpg1426	hypothetical protein
L. pneumophila str. Philadelphia 1	YP_095478	lpg1449	hypothetical protein
L. pneumophila str. Philadelphia 1	YP_095482	lpg1453	hypothetical protein
L. pneumophila str. Philadelphia 1	YP_095512	lpg1483	serine/threonine-protein kinase
L. pneumophila str. Philadelphia 1	YP_095513	lpg1484	hypothetical protein
L. pneumophila str. Philadelphia 1	YP_095517	lpg1488	coiled-coil-containing protein
L. pneumophila str. Philadelphia 1	YP_095518	lpg1489	hypothetical protein
L. pneumophila str. Philadelphia 1	YP_095520	lpg1491	hypothetical protein
L. pneumophila str. Philadelphia 1	YP_095525	lpg1496	hypothetical protein
L. pneumophila str. Philadelphia 1	YP_095580	lpg1551	hypothetical protein
L. pneumophila str. Philadelphia 1	YP_095607	lpg1578	hypothetical protein
L. pneumophila str. Philadelphia 1	YP_095617	lpg1588	coiled-coil-containing protein
L. pneumophila str. Philadelphia 1	YP_095627	lpg1598	hypothetical protein
L. pneumophila str. Philadelphia 1	YP_095629	lpg1602	leucine-rich repeat-containing protein
L. pneumophila str. Philadelphia 1	YP_095648	lpg1621	hypothetical protein
L. pneumophila str. Philadelphia 1	YP_095652	lpg1625	hypothetical protein
L. pneumophila str. Philadelphia 1	YP_095666	lpg1639	hypothetical protein
L. pneumophila str. Philadelphia 1	YP_095669	lpg1642	SidB
L. pneumophila str. Philadelphia 1	YP_095681	lpg1654	hypothetical protein
L. pneumophila str. Philadelphia 1	YP_095687	lpg1660	leucine-rich repeat-containing protein
L. pneumophila str. Philadelphia 1	YP_095688	lpg1661	hypothetical protein
L. pneumophila str. Philadelphia 1	YP_095693	lpg1666	hypothetical protein
L. pneumophila str. Philadelphia 1	YP_095694	lpg1667	hypothetical protein
L. pneumophila str. Philadelphia 1	YP_095697	lpg1670	hypothetical protein
L. pneumophila str. Philadelphia 1	YP_095710	lpg1683	hypothetical protein
L. pneumophila str. Philadelphia 1	YP_095711	lpg1684	hypothetical protein
L. pneumophila str. Philadelphia 1	YP_095712	lpg1685	hypothetical protein
L. pneumophila str. Philadelphia 1	YP_095714	lpg1687	hypothetical protein
L. pneumophila str. Philadelphia 1	YP_095716	lpg1689	23.7 kDa protein
L. pneumophila str. Philadelphia 1	YP_095719	lpg1692	hypothetical protein
L. pneumophila str. Philadelphia 1	YP_095728	lpg1701	kinectin 1 (kinesin receptor)
L. pneumophila str. Philadelphia 1	YP_095729	lpg1702	Tpr
L. pneumophila str. Philadelphia 1	YP_095743	lpg1716	hypothetical protein
L. pneumophila str. Philadelphia 1	YP_095744	lpg1717	hypothetical protein
L. pneumophila str. Philadelphia 1	YP_095745	lpg1718	eukaryotic huntingtin interacting protein B
L. pneumophila str. Philadelphia 1	YP_095777	lpg1751	hypothetical protein
L. pneumophila str. Philadelphia 1	YP_095778	lpg1752	hypothetical protein
L. pneumophila str. Philadelphia 1	YP_095802	lpg1776	hypothetical protein
L. pneumophila str. Philadelphia 1	YP_095823	lpg1797	hypothetical protein
L. pneumophila str. Philadelphia 1	YP_095824	lpg1798	hypothetical protein
L. pneumophila str. Philadelphia 1	YP_095829	lpg1803	hypothetical protein
L. pneumophila str. Philadelphia 1	YP_095862	lpg1836	coiled coil domain protein
L. pneumophila str. Philadelphia 1	YP_095877	lpg1851	hypothetical protein
L. pneumophila str. Philadelphia 1	YP_095901	lpg1884	microtubule binding protein,putative
L. pneumophila str. Philadelphia 1	YP_095905	lpg1888	hypothetical protein
L. pneumophila str. Philadelphia 1	YP_095907	lpg1890	leucine-rich repeat-and coiled coil-containing protein
L. pneumophila str. Philadelphia 1	YP_095924	lpg1907	hypothetical protein
L. pneumophila str. Philadelphia 1	YP_095941	lpg1924	hypothetical protein
L. pneumophila str. Philadelphia 1	YP_095949	lpg1933	hypothetical protein
L. pneumophila str. Philadelphia 1	YP_095963	lpg1947	hypothetical protein
L. pneumophila str. Philadelphia 1	YP_095964	lpg1948	leucine-rich repeat-and coiled coil-containing protein
L. pneumophila str. Philadelphia 1	YP_095965	lpg1949	hypothetical protein
L. pneumophila str. Philadelphia 1	YP_095966	lpg1950	guanine nucleotide exchange protein
L. pneumophila str. Philadelphia 1	YP_095969	lpg1953	coiled-coil-containing protein
L. pneumophila str. Philadelphia 1	YP_095974	lpg1958	leucine-rich repeat-containing protein
L. pneumophila str. Philadelphia 1	YP_095975	lpg1959	hypothetical protein
L. pneumophila str. Philadelphia 1	YP_095976	lpg1960	hypothetical protein
L. pneumophila str. Philadelphia 1	YP_095978	lpg1962	peptidyl-prolyl cis-trans isomerase(rotamase)
L. pneumophila str. Philadelphia 1	YP_095979	lpg1963	hypothetical protein
L. pneumophila str. Philadelphia 1	YP_095980	lpg1964	hypothetical protein
L. pneumophila str. Philadelphia 1	YP_095981	lpg1965	hypothetical protein
L. pneumophila str. Philadelphia 1	YP_095982	lpg1966	hypothetical protein
L. pneumophila str. Philadelphia 1	YP_095985	lpg1969	hypothetical protein
L. pneumophila str. Philadelphia 1	YP_095988	lpg1972	hypothetical protein
L. pneumophila str. Philadelphia 1	YP_095991	lpg1975	hypothetical protein
L. pneumophila str. Philadelphia 1	YP_095992	lpg1976	UVB-resistance protein UVR8
L. pneumophila str. Philadelphia 1	YP_095994	lpg1978	hypothetical teichoic acid biosynthesis protein)
L. pneumophila str. Philadelphia 1	YP_096002	lpg1986	hypothetical protein
L. pneumophila str. Philadelphia 1	YP_096066	lpg2050	hypothetical protein
L. pneumophila str. Philadelphia 1	YP_096144	lpg2131	ankyrin 3
L. pneumophila str. Philadelphia 1	YP_096150	lpg2137	calmodulin-dependent protein kinase
L. pneumophila str. Philadelphia 1	YP_096157	lpg2144	F-box protein
L. pneumophila str. Philadelphia 1	YP_096160	lpg2147	hypothetical protein
L. pneumophila str. Philadelphia 1	YP_096161	lpg2148	hypothetical protein
L. pneumophila str. Philadelphia 1	YP_096162	lpg2149	hypothetical protein
L. pneumophila str. Philadelphia 1	YP_096166	lpg2153	Sid related protein-like
L. pneumophila str. Philadelphia 1	YP_096167	lpg2154	Sid related protein-like
L. pneumophila str. Philadelphia 1	YP_096168	lpg2155	hypothetical protein
L. pneumophila str. Philadelphia 1	YP_096169	lpg2156	Sid related protein-like
L. pneumophila str. Philadelphia 1	YP_096170	lpg2157	Sid related protein-like
L. pneumophila str. Philadelphia 1	YP_096173	lpg2160	hypothetical protein
L. pneumophila str. Philadelphia 1	YP_096179	lpg2166	hypothetical protein
L. pneumophila str. Philadelphia 1	YP_096188	lpg2176	sphingosine-1-phosphate lyase I
L. pneumophila str. Philadelphia 1	YP_096211	lpg2199	hypothetical protein
L. pneumophila str. Philadelphia 1	YP_096212	lpg2200	hypothetical protein
L. pneumophila str. Philadelphia 1	YP_096218	lpg2206	hypothetical protein
L. pneumophila str. Philadelphia 1	YP_096227	lpg2215	ankyrin repeat-containing protein
L. pneumophila str. Philadelphia 1	YP_096228	lpg2216	purine NTPase,putative
L. pneumophila str. Philadelphia 1	YP_096234	lpg2222	TPR repeat protein,protein-protein interaction
L. pneumophila str. Philadelphia 1	YP_096235	lpg2223	hypothetical protein
L. pneumophila str. Philadelphia 1	YP_096236	lpg2224	UVB-resistance protein UVR8
L. pneumophila str. Philadelphia 1	YP_096251	lpg2239	hypothetical protein
L. pneumophila str. Philadelphia 1	YP_096260	lpg2248	hypothetical protein
L. pneumophila str. Philadelphia 1	YP_096283	lpg2271	hypothetical protein
L. pneumophila str. Philadelphia 1	YP_096307	lpg2298	inclusion membrane protein A
L. pneumophila str. Philadelphia 1	YP_096309	lpg2300	ankyrin repeat domain protein
L. pneumophila str. Philadelphia 1	YP_096320	lpg2311	interaptin
L. pneumophila str. Philadelphia 1	YP_096331	lpg2322	cardiac ankyrin repeat protein
L. pneumophila str. Philadelphia 1	YP_096336	lpg2327	CG18304 gene product
L. pneumophila str. Philadelphia 1	YP_096337	lpg2328	hypothetical protein
L. pneumophila str. Philadelphia 1	YP_096353	lpg2344	hypothetical protein
L. pneumophila str. Philadelphia 1	YP_096360	lpg2351	hypothetical protein
L. pneumophila str. Philadelphia 1	YP_096368	lpg2359	hypothetical protein
L. pneumophila str. Philadelphia 1	YP_096378	lpg2370	hypothetical protein
L. pneumophila str. Philadelphia 1	YP_096380	lpg2372	hypothetical protein
L. pneumophila str. Philadelphia 1	YP_096390	lpg2382	hypothetical protein
L. pneumophila str. Philadelphia 1	YP_096399	lpg2391	SdbC
L. pneumophila str. Philadelphia 1	YP_096400	lpg2392	leucine-rich repeat-containing protein
L. pneumophila str. Philadelphia 1	YP_096408	lpg2400	leucine-rich repeat-containing protein
L. pneumophila str. Philadelphia 1	YP_096414	lpg2406	hypothetical protein
L. pneumophila str. Philadelphia 1	YP_096415	lpg2407	hypothetical protein
L. pneumophila str. Philadelphia 1	YP_096417	lpg2409	hypothetical protein
L. pneumophila str. Philadelphia 1	YP_096418	lpg2410	hypothetical, patatin-like phospholipase
L. pneumophila str. Philadelphia 1	YP_096419	lpg2411	hypothetical protein
L. pneumophila str. Philadelphia 1	YP_096424	lpg2416	ankyrin repeat family protein
L. pneumophila str. Philadelphia 1	YP_096428	lpg2420	hypothetical protein
L. pneumophila str. Philadelphia 1	YP_096430	lpg2422	hypothetical protein
L. pneumophila str. Philadelphia 1	YP_096432	lpg2424	hypothetical protein
L. pneumophila str. Philadelphia 1	YP_096433	lpg2425	hypothetical protein
L. pneumophila str. Philadelphia 1	YP_096441	lpg2433	hypothetical protein
L. pneumophila str. Philadelphia 1	YP_096442	lpg2434	hypothetical protein
L. pneumophila str. Philadelphia 1	YP_096451	lpg2443	hypothetical protein
L. pneumophila str. Philadelphia 1	YP_096452	lpg2444	hypothetical protein
L. pneumophila str. Philadelphia 1	YP_096459	lpg2452	ankyrin repeat-containing protein
L. pneumophila str. Philadelphia 1	YP_096463	lpg2456	ankyrin repeat-containing protein
L. pneumophila str. Philadelphia 1	YP_096468	lpg2461	hypothetical protein
L. pneumophila str. Philadelphia 1	YP_096471	lpg2464	hypothetical protein
L. pneumophila str. Philadelphia 1	YP_096472	lpg2465	SidD
L. pneumophila str. Philadelphia 1	YP_096489	lpg2482	SdbC
L. pneumophila str. Philadelphia 1	YP_096497	lpg2490	LepB
L. pneumophila str. Philadelphia 1	YP_096505	lpg2498	hypothetical protein
L. pneumophila str. Philadelphia 1	YP_096511	lpg2504	hypothetical protein
L. pneumophila str. Philadelphia 1	YP_096512	lpg2505	hypothetical protein
L. pneumophila str. Philadelphia 1	YP_096515	lpg2508	hypothetical protein
L. pneumophila str. Philadelphia 1	YP_096516	lpg2509	SdeD
L. pneumophila str. Philadelphia 1	YP_096517	lpg2510	SdcA
L. pneumophila str. Philadelphia 1	YP_096518	lpg2511	SidC,interaptin
L. pneumophila str. Philadelphia 1	YP_096530	lpg2523	hypothetical protein
L. pneumophila str. Philadelphia 1	YP_096532	lpg2525	hypothetical protein
L. pneumophila str. Philadelphia 1	YP_096533	lpg2526	hypothetical protein
L. pneumophila str. Philadelphia 1	YP_096534	lpg2527	hypothetical protein with coiled coil domain
L. pneumophila str. Philadelphia 1	YP_096536	lpg2529	hypothetical protein
L. pneumophila str. Philadelphia 1	YP_096545	lpg2538	hypothetical protein
L. pneumophila str. Philadelphia 1	YP_096546	lpg2539	hypothetical protein
L. pneumophila str. Philadelphia 1	YP_096548	lpg2541	hypothetical protein
L. pneumophila str. Philadelphia 1	YP_096553	lpg2546	hypothetical protein
L. pneumophila str. Philadelphia 1	YP_096559	lpg2552	hypothetical protein
L. pneumophila str. Philadelphia 1	YP_096562	lpg2555	hypothetical protein
L. pneumophila str. Philadelphia 1	YP_096563	lpg2556	putative protein kinase
L. pneumophila str. Philadelphia 1	YP_096582	lpg2577	hypothetical protein
L. pneumophila str. Philadelphia 1	YP_096589	lpg2584	SidF, inhibitor of growth family,member 3
L. pneumophila str. Philadelphia 1	YP_096593	lpg2588	acid sphingomyelinase-like phosphodiesterase
L. pneumophila str. Philadelphia 1	YP_096596	lpg2591	hypothetical protein
L. pneumophila str. Philadelphia 1	YP_096608	lpg2603	hypothetical protein
L. pneumophila str. Philadelphia 1	YP_096633	lpg2628	membrane protein
L. pneumophila str. Philadelphia 1	YP_096642	lpg2637	hypothetical protein
L. pneumophila str. Philadelphia 1	YP_096643	lpg2638	hypothetical protein
L. pneumophila str. Philadelphia 1	YP_096697	lpg2692	hypothetical protein
L. pneumophila str. Philadelphia 1	YP_096699	lpg2694	phytanoyl-CoA dioxygenase
L. pneumophila str. Philadelphia 1	YP_096722	lpg2718	hypothetical protein
L. pneumophila str. Philadelphia 1	YP_096724	lpg2720	cNMP binding domain-containing protein
L. pneumophila str. Philadelphia 1	YP_096747	lpg2744	hypothetical protein
L. pneumophila str. Philadelphia 1	YP_096748	lpg2745	hypothetical protein
L. pneumophila str. Philadelphia 1	YP_096789	lpg2793	interaptin
L. pneumophila str. Philadelphia 1	YP_096799	lpg2804	hypothetical protein
L. pneumophila str. Philadelphia 1	YP_096808	lpg2813	VipE
L. pneumophila str. Philadelphia 1	YP_096810	lpg2815	hypothetical protein
L. pneumophila str. Philadelphia 1	YP_096821	lpg2826	hypothetical protein
L. pneumophila str. Philadelphia 1	YP_096823	lpg2828	hypothetical protein
L. pneumophila str. Philadelphia 1	YP_096824	lpg2829	SidH
L. pneumophila str. Philadelphia 1	YP_096825	lpg2830	UBOX-containing protein
L. pneumophila str. Philadelphia 1	YP_096826	lpg2831	VipD
L. pneumophila str. Philadelphia 1	YP_096827	lpg2832	hypothetical protein
L. pneumophila str. Philadelphia 1	YP_096839	lpg2844	hypothetical histidine-rich protein
L. pneumophila str. Philadelphia 1	YP_096856	lpg2862	coiled-coil containing protein
L. pneumophila str. Philadelphia 1	YP_096868	lpg2874	hypothetical protein
L. pneumophila str. Philadelphia 1	YP_096873	lpg2879	hypothetical protein
L. pneumophila str. Philadelphia 1	YP_096878	lpg2884	hypothetical protein
L. pneumophila str. Philadelphia 1	YP_096879	lpg2885	hypothetical protein
L. pneumophila str. Philadelphia 1	YP_096882	lpg2888	hypothetical protein
L. pneumophila str. Philadelphia 1	YP_096905	lpg2912	hypothetical protein
L. pneumophila str. Philadelphia 1	YP_096929	lpg2936	hypothetical protein
L. pneumophila str. Philadelphia 1	YP_096967	lpg2975	hypothetical protein
L. pneumophila str. Philadelphia 1	YP_096991	lpg2999	astacin protease
L. pneumophila str. Philadelphia 1	YP_096992	lpg3000	hypothetical protein
L. pneumophila str. Philadelphia 1	YP_126891	lpl1545	hypothetical protein
L. pneumophila str. Philadelphia 1	YP_127402	lpl2066	hypothetical protein
L. pneumophila str. Philadelphia 1	YP_127810	lpl2481	hypothetical protein
L. pneumophila str. Paris	YP_124884	lpp2579	SidC protein (substrate of the Dot/Icm system)
