# Supplementary material for: Searching algorithm for Type IV effector proteins (S4TE) 2.0: Improved tools for Type IV effector prediction, analysis and comparison in proteobacteria
Source: PLoS Comput Biol. 2019 Mar 25;15(3):e1006847. doi: 10.1371/journal.pcbi.1006847 (PMC6448907; doi:10.1371/journal.pcbi.1006847)
Supplement: S4 Dataset — (XLSX) [file pcbi.1006847.s004.xlsx]

## Sheet: Feuil1
Dataset 4 - List of 82 eukaryotic domains searched by S4TE
Domain name	Pfam ID number	Description
Acetyltransf_1	PF00583.24	Acetyltransferase (GNAT) family
Acetyltransf_10	PF13673.6	Acetyltransferase (GNAT) domain
Ank	PF00023.29	Ankyrin repeat
Ank_3	PF13606.5	Ankyrin repeat
Ank_4	PF13637.5	Ankyrin repeats (many copies)
Ank_5	PF13857.5	Ankyrin repeats (many copies)
Astacin	PF01400.23	Astacin (Peptidase family M12A)
Band_7	PF01145.24	SPFH domain / Band 7 family
Band_7_1	PF13421.5	SPFH domain-Band 7 family
BRCT	PF00533.25	BRCA1 C Terminus (BRCT) domain
Choline_kinase	PF01633.19	Choline/ethanolamine kinase
Choline_kin_N	PF04428.13	Choline kinase N terminus
cNMP_binding	PF00027.28	Cyclic nucleotide-binding domain
DnaJ	PF00226.30	DnaJ domain
E1_UFD	PF09358.9	Ubiquitin fold domain
F-box	PF00646.32	F-box domain
F-box-like	PF12937.6	F-box-like
F-box-like_2	PF13013.5	F-box-like domain
Fic	PF02661.17	Fic/DOC family
Fic_N	PF13784.5	Fic/DOC family N-terminal
Glyco_hydro_11	PF00457.16	Glycosyl hydrolases family 11
Glyco_hydro_12	PF01670.15	Glycosyl hydrolase family 12
Glyco_hydro_14	PF01373.16	Glycosyl hydrolase family 14
Glyco_hydro_15	PF00723.20	Glycosyl hydrolases family 15
Glyco_hydro_16	PF00722.20	Glycosyl hydrolases family 16
Glyco_hydro_17	PF00332.17	Glycosyl hydrolases family 17
Glyco_hydro_18	PF00704.27	Glycosyl hydrolases family 18
GRASP55_65	PF04495.13	GRASP55/65 PDZ-like domain
GTP-bdg_N	PF13167.5	GTP-binding GTPase N-terminal
HIT	PF01230.22	HIT domain
LepA_C	PF06421.11	GTP-binding protein LepA C-terminus
LGT	PF01790.17	Prolipoprotein diacylglyceryl transferase
LRR_8	PF13855.5	Leucine rich repeat
MCC-bdg_PDZ	PF10506.8	PDZ domain of MCC-2 bdg protein for Usher syndrome
Metallophos_2	PF12850.6	Calcineurin-like phosphoesterase superfamily domain
NOG1	PF06858.13	Nucleolar GTP-binding protein 1 (NOG1)
Patatin	PF01734.21	Patatin-like phospholipase
PD40	PF07676.11	WD40-like Beta Propeller Repeat
PDZ	PF00595.23	PDZ domain (Also known as DHR or GLGF)
PDZ_1	PF12812.6	PDZ-like domain
PDZ_2	PF13180.5	PDZ domain
PDZ_assoc	PF10600.8	PDZ-associated domain of NMDA receptors
PhyH	PF05721.12	Phytanoyl-CoA dioxygenase (PhyH)
Pkinase	PF00069.24	Protein kinase domain
Pyridoxal_deC	PF00282.18	Pyridoxal-dependent decarboxylase conserved domain
RasGEF	PF00617.18	RasGEF domain
RasGEF_N	PF00618.19	RasGEF N-terminal motif
RCC1	PF00415.17	Regulator of chromosome condensation (RCC1) repeat
RCC1_2	PF13540.5	Regulator of chromosome condensation (RCC1) repeat
Roc	PF08477.12	Ras of Complex, Roc, domain of DAPkinase
Sec7	PF01369.19	Sec7 domain
SET	PF00856.27	SET domain
SH3_8	PF13457.5	SH3-like domain
SNARE	PF05739.18	SNARE domain
SNARE_assoc	PF09335.10	SNARE associated Golgi protein
Thaumatin	PF00314.16	Thaumatin family
TPR_1	PF00515.27	Tetratricopeptide repeat
TPR_10	PF13374.5	Tetratricopeptide repeat
TPR_11	PF13414.5	Tetratricopeptide repeat
TPR_12	PF13424.5	Tetratricopeptide repeat
TPR_14	PF13428.5	Tetratricopeptide repeat
TPR_15	PF13429.5	Tetratricopeptide repeat
TPR_16	PF13432.5	Tetratricopeptide repeat
TPR_17	PF13431.5	Tetratricopeptide repeat
TPR_18	PF13512.5	Tetratricopeptide repeat
TPR_2	PF07719.16	Tetratricopeptide repeat
TPR_3	PF07720.11	Tetratricopeptide repeat
TPR_4	PF07721.13	Tetratricopeptide repeat
TPR_5	PF12688.6	Tetratrico peptide repeat
TPR_6	PF13174.5	Tetratricopeptide repeat
TPR_7	PF13176.5	Tetratricopeptide repeat
TPR_8	PF13181.5	Tetratricopeptide repeat
TPR_9	PF13371.5	Tetratricopeptide repeat
TrmE_N	PF10396.8	GTP-binding protein TrmE N-terminus
U-box	PF04564.14	U-box domain
UBA	PF00627.30	UBA/TS-N domain
UBA_2	PF08587.10	Ubiquitin associated domain (UBA)
UBA_3	PF09288.9	Fungal ubiquitin-associated domain
UBA_e1_thiolCys	PF10585.8	Ubiquitin-activating enzyme active site
WD-3	PF09765.8	WD-repeat region
WD40	PF00400.31	WD domain, G-beta repeat
WD40_alt	PF14077.5	Alternative WD40 repeat motif
